# Supplementary material for: UANanoDock: A Web-Based UnitedAtom Multiscale Nanodocking Tool for Predicting Protein Adsorption onto Nanoparticles
Source: J Chem Inf Model. 2025 Mar 25;65(7):3142–53. doi: 10.1021/acs.jcim.4c02292 (PMC12004535; doi:10.1021/acs.jcim.4c02292)
Supplement: Supplementary file 2 — ci4c02292_si_002.txt [file ci4c02292_si_002.txt]

	protName	core	fcc	r	zp	eads	psi	theta	ph	sd	eave
0	1hzh	Ag	111	15.0	-50.0	-169.57426	120.0	60.0	7.3	13.779909	-169.57418924915507
1	1hzh	Ag	111	2.0	-60.0	-103.87978	355.0	170.0	7.3	12.7245723	-103.61443533104665
2	1hzh	Ag	111	45.0	-60.0	-155.56157	175.0	35.0	7.3	15.155484600000001	-155.39992332189453
3	1hzh	Ag	111	40.0	-40.0	-161.92419	175.0	35.0	7.3	11.636417400000001	-161.92417578803688
4	1hzh	Ag	111	10.0	-40.0	-146.50827	175.0	25.0	7.3	39.93999840000001	-146.47516268242381
5	1hzh	Ag	111	35.0	-60.0	-149.84	5.0	130.0	7.3	9.805968600000002	-149.784155752048
6	1hzh	Ag	111	35.0	-30.0	-170.02055	180.0	35.0	7.3	17.9191356	-170.02048952461203
7	1hzh	Ag	111	15.0	-40.0	-164.60746	120.0	60.0	7.3	23.646434400000004	-164.5465847962496
8	1hzh	Ag	111	8.0	-20.0	-146.58178	175.0	25.0	7.3	16.637607300000003	-146.58021594254006
9	1hzh	Ag	111	25.0	-40.0	-154.32724	5.0	130.0	7.3	11.9398488	-154.31628833230843
10	1hzh	Ag	111	20.0	0.0	-159.00099	175.0	30.0	7.3	16.462834200000003	-158.75502284832083
11	1hzh	Ag	111	35.0	-40.0	-174.60182	0.0	130.0	7.3	26.195771100000005	-174.60181306121106
12	1hzh	Ag	111	45.0	-40.0	-158.23079	185.0	40.0	7.3	24.526524900000002	-158.14822881260176
13	1hzh	Ag	111	30.0	-10.0	-166.63713	180.0	35.0	7.3	19.2948108	-166.63712040056802
14	1hzh	Ag	111	40.0	-10.0	-162.43307	175.0	35.0	7.3	10.187934600000002	-162.4165056606811
15	1hzh	Ag	111	2.0	0.0	-101.9859	355.0	170.0	7.3	7.6864806	-101.56242088981455
16	1hzh	Ag	111	2.0	-40.0	-110.61541	355.0	170.0	7.3	7.302323400000001	-110.2913575462125
17	1hzh	Ag	111	10.0	-60.0	-154.18868	85.0	95.0	7.3	9.1168362	-153.96737071850782
18	1hzh	Ag	111	20.0	-10.0	-170.23026	120.0	65.0	7.3	28.5801453	-170.23024975346692
19	1hzh	Ag	111	40.0	-30.0	-161.70893	180.0	35.0	7.3	39.8851686	-161.65617151130172
20	1hzh	Ag	111	20.0	-50.0	-158.78686	120.0	65.0	7.3	17.917143600000003	-158.66371220263005
21	1hzh	Ag	111	20.0	-60.0	-174.08801	120.0	65.0	7.3	15.253640400000002	-174.08783124654292
22	1hzh	Ag	111	4.0	-60.0	-125.1034	175.0	20.0	7.3	3.9733677000000007	-124.98114132089513
23	1hzh	Ag	111	45.0	0.0	-154.98509	80.0	85.0	7.3	37.7751177	-154.87242295731406
24	1hzh	Ag	111	25.0	0.0	-160.10261	5.0	130.0	7.3	7.6929297000000005	-160.10250556332136
25	1hzh	Ag	111	45.0	-50.0	-152.70767	85.0	85.0	7.3	19.105296900000003	-152.70544062100382
26	1hzh	Ag	111	30.0	-30.0	-172.69369	0.0	130.0	7.3	18.248537700000004	-172.6936895234732
27	1hzh	Ag	111	15.0	-10.0	-171.36356	180.0	30.0	7.3	26.0120838	-171.36355999741198
28	1hzh	Ag	111	25.0	-30.0	-156.16549	180.0	35.0	7.3	26.0529447	-155.84408038952333
29	1hzh	Ag	111	2.0	-30.0	-112.7784	0.0	170.0	7.3	9.9927186	-112.75634873236291
30	1hzh	Ag	111	50.0	-50.0	-159.60736	85.0	85.0	7.3	19.183209	-159.60735770430927
31	1hzh	Ag	111	8.0	-50.0	-158.90406	180.0	25.0	7.3	12.367904700000002	-158.90405825057093
32	1hzh	Ag	111	40.0	-20.0	-168.73021	80.0	85.0	7.3	15.1922619	-168.57901627424323
33	1hzh	Ag	111	40.0	-60.0	-152.22564	85.0	85.0	7.3	26.0251812	-151.92761831464668
34	1hzh	Ag	111	35.0	-10.0	-172.88455	180.0	35.0	7.3	16.772166900000002	-172.88454999979726
35	1hzh	Ag	111	4.0	-10.0	-135.05731	175.0	20.0	7.3	7.133202600000001	-135.05730350249453
36	1hzh	Ag	111	8.0	-60.0	-151.22816	175.0	25.0	7.3	14.568442200000002	-151.22160723956105
37	1hzh	Ag	111	10.0	-20.0	-155.56459	175.0	25.0	7.3	9.9966279	-155.5640599930606
38	1hzh	Ag	111	10.0	-10.0	-146.78592	85.0	95.0	7.3	10.973504700000001	-146.65629410491812
39	1hzh	Ag	111	30.0	-60.0	-163.34521	180.0	35.0	7.3	26.0260776	-163.34506008677735
40	1hzh	Ag	111	25.0	-50.0	-171.02952	180.0	35.0	7.3	10.4608386	-171.02951999879224
41	1hzh	Ag	111	2.0	-50.0	-107.28907	355.0	170.0	7.3	5.9937537	-106.96277773433086
42	1hzh	Ag	111	35.0	-20.0	-164.94235	180.0	35.0	7.3	20.5611252	-164.79064184363102
43	1hzh	Ag	111	50.0	-40.0	-154.85835	185.0	40.0	7.3	12.898698000000001	-154.85731354962388
44	1hzh	Ag	111	10.0	0.0	-152.4239	85.0	95.0	7.3	12.580600500000003	-152.39415180978355
45	1hzh	Ag	111	8.0	-40.0	-146.28792	175.0	25.0	7.3	11.499591900000002	-145.91875703594008
46	1hzh	Ag	111	30.0	-50.0	-158.06713	5.0	130.0	7.3	7.897632600000001	-158.05323333509332
47	1hzh	Ag	111	15.0	-20.0	-185.90714	180.0	30.0	7.3	4.4399439	-185.90713999999986
48	1hzh	Ag	111	45.0	-30.0	-143.34306	85.0	85.0	7.3	35.340072000000006	-142.9681545764005
49	1hzh	Ag	111	4.0	-30.0	-133.38603	175.0	20.0	7.3	6.3877215000000005	-133.38599025748675
50	1hzh	Ag	111	45.0	-10.0	-160.30437	0.0	125.0	7.3	23.881266300000004	-160.2865849718605
51	1hzh	Ag	111	25.0	-10.0	-155.55733	5.0	130.0	7.3	12.661450800000003	-155.5573296756831
52	1hzh	Ag	111	15.0	-30.0	-163.50251	120.0	60.0	7.3	17.3199171	-163.34679535990605
53	1hzh	Ag	111	40.0	0.0	-177.25199	80.0	85.0	7.3	12.600545400000001	-177.2519899789936
54	1hzh	Ag	111	30.0	0.0	-160.95054	180.0	35.0	7.3	33.7717206	-160.95053435263924
55	1hzh	Ag	111	8.0	0.0	-140.92926	175.0	25.0	7.3	15.8184471	-140.92791412697943
56	1hzh	Ag	111	8.0	-30.0	-146.47292	175.0	25.0	7.3	11.7198822	-146.47283721131055
57	1hzh	Ag	111	30.0	-40.0	-150.87493	180.0	35.0	7.3	29.714788500000004	-150.87362546200336
58	1hzh	Ag	111	2.0	-10.0	-102.79735	355.0	170.0	7.3	10.571021100000001	-102.28905026775143
59	1hzh	Ag	111	25.0	-60.0	-157.98856	180.0	35.0	7.3	25.1738751	-157.72052320166057
60	1hzh	Ag	111	2.0	-20.0	-115.22286	355.0	170.0	7.3	3.6075120000000007	-115.21293821232551
61	1hzh	Ag	111	20.0	-20.0	-159.1087	120.0	65.0	7.3	18.6222369	-159.07559766443697
62	1hzh	Ag	111	25.0	-20.0	-162.67931	180.0	35.0	7.3	37.617774600000004	-162.63921423758634
63	1hzh	Ag	111	4.0	-20.0	-126.42413	175.0	20.0	7.3	9.546162	-126.2590758468717
64	1hzh	Ag	111	45.0	-20.0	-155.05484	80.0	85.0	7.3	26.4224109	-155.0313212455546
65	1hzh	Ag	111	4.0	0.0	-130.71584	175.0	20.0	7.3	12.3998763	-130.6359086992357
66	1hzh	Ag	111	40.0	-50.0	-148.36323	0.0	125.0	7.3	25.9110147	-148.27556957230183
67	1hzh	Ag	111	50.0	-60.0	-145.39312	300.0	55.0	7.3	2.4696567000000003	-144.94128967836835
68	1hzh	Ag	111	50.0	-20.0	-145.79607	175.0	35.0	7.3	20.9820846	-145.73703691647245
69	1hzh	Ag	111	15.0	0.0	-180.27679	180.0	30.0	7.3	16.552972200000003	-180.27678993989144
70	1hzh	Ag	111	20.0	-30.0	-163.93607	120.0	65.0	7.3	16.0385382	-163.93605995501724
71	1hzh	Ag	111	35.0	-50.0	-158.98251	80.0	85.0	7.3	30.583549500000004	-158.97403622042557
72	1hzh	Ag	111	20.0	-40.0	-166.67137	180.0	30.0	7.3	17.625415200000003	-166.6675995146766
73	1hzh	Ag	111	30.0	-20.0	-165.47886	0.0	130.0	7.3	19.6854918	-165.46304669616276
74	1hzh	Ag	111	15.0	-60.0	-164.02162	120.0	60.0	7.3	17.955514500000003	-164.02157683585273
75	1hzh	Ag	111	10.0	-30.0	-150.58071	120.0	55.0	7.3	8.2634136	-150.5807085842578
76	1hzh	Ag	111	10.0	-50.0	-154.38426	15.0	135.0	7.3	18.4138986	-154.38406733258037
77	1hzh	Ag	111	4.0	-50.0	-130.90498	175.0	20.0	7.3	5.656757100000001	-130.89900389446433
78	1hzh	Ag	111	8.0	-10.0	-147.82907	175.0	25.0	7.3	8.02527	-147.55163665085288
79	1hzh	Ag	111	50.0	0.0	-143.95957	175.0	35.0	7.3	19.9588191	-143.61837010253885
80	1hzh	Ag	111	35.0	0.0	-168.67188	180.0	35.0	7.3	19.4303664	-168.6718799548727
81	1hzh	Ag	111	50.0	-10.0	-152.69924	5.0	100.0	7.3	47.2072626	-152.57305212710259
82	1hzh	Ag	111	4.0	-40.0	-132.37646	175.0	20.0	7.3	10.5849651	-132.37645464043018
83	1hzh	Ag	111	50.0	-30.0	-142.17302	0.0	130.0	7.3	33.9111855	-141.5660431520707
84	1hzh	Ag	111	15.0	-50.0	-181.31411	120.0	60.0	8.5	7.1321817	-181.31385667453873
85	1hzh	Ag	111	2.0	-60.0	-112.51751	0.0	170.0	8.5	6.8650545	-112.4063303728429
86	1hzh	Ag	111	45.0	-60.0	-152.9835	175.0	35.0	8.5	13.408724700000002	-152.97732876588623
87	1hzh	Ag	111	40.0	-40.0	-175.8698	85.0	85.0	8.5	14.264811600000002	-175.86979999998943
88	1hzh	Ag	111	10.0	-40.0	-143.22076	175.0	25.0	8.5	30.3392805	-142.47707926045933
89	1hzh	Ag	111	35.0	-60.0	-174.65652	120.0	70.0	8.5	43.71207450000001	-174.6560283872334
90	1hzh	Ag	111	35.0	-30.0	-162.84562	180.0	35.0	8.5	16.8744561	-162.84561725500964
91	1hzh	Ag	111	15.0	-40.0	-159.81543	180.0	30.0	8.5	34.260507600000004	-159.81362047405844
92	1hzh	Ag	111	8.0	-20.0	-150.05019	255.0	170.0	8.5	21.7669824	-149.9873040705318
93	1hzh	Ag	111	25.0	-40.0	-157.04386	5.0	130.0	8.5	11.535423	-157.0437480222156
94	1hzh	Ag	111	20.0	0.0	-159.12085	120.0	65.0	8.5	29.250478200000003	-158.96248713259158
95	1hzh	Ag	111	35.0	-40.0	-156.16344	180.0	35.0	8.5	20.4708378	-156.15624483648114
96	1hzh	Ag	111	45.0	-40.0	-163.22014	175.0	35.0	8.5	13.061967300000001	-163.22012389413064
97	1hzh	Ag	111	30.0	-10.0	-153.46155	0.0	130.0	8.5	27.337909200000002	-153.25155901176316
98	1hzh	Ag	111	40.0	-10.0	-163.11973	85.0	85.0	8.5	28.232616000000004	-163.11964742754114
99	1hzh	Ag	111	2.0	0.0	-110.49263	355.0	170.0	8.5	6.787715100000001	-110.10312817993429
100	1hzh	Ag	111	2.0	-40.0	-114.53825	0.0	170.0	8.5	10.678763400000001	-114.53803517146446
101	1hzh	Ag	111	10.0	-60.0	-155.27051	120.0	55.0	8.5	9.565584000000001	-155.27017884741124
102	1hzh	Ag	111	20.0	-10.0	-158.49268	120.0	65.0	8.5	22.472723100000003	-158.3198584706423
103	1hzh	Ag	111	40.0	-30.0	-153.79183	0.0	130.0	8.5	38.8976346	-153.76706814288357
104	1hzh	Ag	111	20.0	-50.0	-172.18269	5.0	130.0	8.5	12.3867042	-172.1821342522485
105	1hzh	Ag	111	20.0	-60.0	-163.35311	120.0	65.0	8.5	20.489886300000002	-163.3526734641015
106	1hzh	Ag	111	4.0	-60.0	-128.39756	175.0	20.0	8.5	11.6499132	-128.03123504128928
107	1hzh	Ag	111	45.0	0.0	-153.36408	180.0	35.0	8.5	39.8478933	-153.09848310853383
108	1hzh	Ag	111	25.0	0.0	-154.297	5.0	130.0	8.5	11.2359258	-154.2661309129145
109	1hzh	Ag	111	45.0	-50.0	-145.20726	275.0	55.0	8.5	0.9324303000000002	-144.8678946008501
110	1hzh	Ag	111	30.0	-30.0	-165.2731	5.0	130.0	8.5	12.525720900000001	-165.27308842688487
111	1hzh	Ag	111	15.0	-10.0	-167.13833	180.0	30.0	8.5	31.972347	-166.9560489102103
112	1hzh	Ag	111	25.0	-30.0	-163.52478	5.0	130.0	8.5	15.422238300000002	-163.5247377959175
113	1hzh	Ag	111	2.0	-30.0	-108.75202	355.0	170.0	8.5	7.505831100000001	-108.55753773757937
114	1hzh	Ag	111	50.0	-50.0	-150.45021	175.0	35.0	8.5	19.8419136	-150.42193894738975
115	1hzh	Ag	111	8.0	-50.0	-147.97461	85.0	95.0	8.5	16.025142000000002	-147.85948028377615
116	1hzh	Ag	111	40.0	-20.0	-151.66508	175.0	35.0	8.5	14.212621200000003	-151.61633451234644
117	1hzh	Ag	111	40.0	-60.0	-161.45492	80.0	85.0	8.5	32.6610561	-161.45491807560188
118	1hzh	Ag	111	35.0	-10.0	-172.46063	180.0	35.0	8.5	9.455849700000002	-172.4606299999992
119	1hzh	Ag	111	4.0	-10.0	-125.25187	175.0	20.0	8.5	4.991653200000001	-125.251867330469
120	1hzh	Ag	111	8.0	-60.0	-152.6981	85.0	95.0	8.5	8.609424	-152.66600174154235
121	1hzh	Ag	111	10.0	-20.0	-150.34973	15.0	135.0	8.5	8.562487500000001	-150.3497207639346
122	1hzh	Ag	111	10.0	-10.0	-150.92629	15.0	135.0	8.5	12.597059400000001	-150.92622654326814
123	1hzh	Ag	111	30.0	-60.0	-159.05906	80.0	85.0	8.5	35.7637455	-159.05905844550588
124	1hzh	Ag	111	25.0	-50.0	-159.22038	0.0	130.0	8.5	23.621708700000003	-159.21950307982078
125	1hzh	Ag	111	2.0	-50.0	-115.2653	0.0	170.0	8.5	10.721691000000002	-115.26466708739612
126	1hzh	Ag	111	35.0	-20.0	-170.21798	0.0	130.0	8.5	26.524326600000002	-170.09104506281412
127	1hzh	Ag	111	50.0	-40.0	-150.28735	175.0	35.0	8.5	28.734475500000002	-150.26860270016607
128	1hzh	Ag	111	10.0	0.0	-151.11868	180.0	25.0	8.5	48.451191900000005	-151.11759483979785
129	1hzh	Ag	111	8.0	-40.0	-156.44256	175.0	25.0	8.5	9.609059400000001	-156.4425320355588
130	1hzh	Ag	111	30.0	-50.0	-163.82866	0.0	130.0	8.5	11.6765562	-163.8286534519947
131	1hzh	Ag	111	15.0	-20.0	-153.6315	120.0	60.0	8.5	24.328171500000003	-153.61870454786
132	1hzh	Ag	111	45.0	-30.0	-157.26078	0.0	125.0	8.5	32.6062761	-157.04497086415725
133	1hzh	Ag	111	4.0	-30.0	-125.57774	175.0	20.0	8.5	5.1739959	-125.22626639681883
134	1hzh	Ag	111	45.0	-10.0	-155.85433	175.0	35.0	8.5	23.0755272	-155.8542321205656
135	1hzh	Ag	111	25.0	-10.0	-171.9351	0.0	130.0	8.5	13.505710200000001	-171.93448192798053
136	1hzh	Ag	111	15.0	-30.0	-149.33882	175.0	30.0	8.5	13.231486500000003	-149.06817943966306
137	1hzh	Ag	111	40.0	0.0	-152.78817	180.0	35.0	8.5	33.428997	-152.76773260806854
138	1hzh	Ag	111	30.0	0.0	-167.43597	180.0	35.0	8.5	13.6274712	-167.43596814074166
139	1hzh	Ag	111	8.0	0.0	-158.822	180.0	25.0	8.5	17.1642423	-158.71496101515547
140	1hzh	Ag	111	8.0	-30.0	-143.13254	80.0	95.0	8.5	11.7973212	-142.88841041259556
141	1hzh	Ag	111	30.0	-40.0	-166.25435	120.0	70.0	8.5	20.905243200000005	-166.25414010590646
142	1hzh	Ag	111	2.0	-10.0	-109.20087	0.0	170.0	8.5	11.269117500000002	-109.18325365330698
143	1hzh	Ag	111	25.0	-60.0	-156.29478	5.0	130.0	8.5	12.0424368	-156.28129195502245
144	1hzh	Ag	111	2.0	-20.0	-108.25345	0.0	170.0	8.5	8.1839826	-107.54055870281368
145	1hzh	Ag	111	20.0	-20.0	-156.52912	120.0	65.0	8.5	27.917357100000004	-156.45359191665665
146	1hzh	Ag	111	25.0	-20.0	-172.51692	180.0	35.0	8.5	11.995500300000002	-172.51576473771988
147	1hzh	Ag	111	4.0	-20.0	-128.26361	175.0	20.0	8.5	11.467919100000001	-128.2635276227628
148	1hzh	Ag	111	45.0	-20.0	-153.65422	175.0	35.0	8.5	19.0294266	-153.65414139150892
149	1hzh	Ag	111	4.0	0.0	-125.76324	175.0	20.0	8.5	4.3641981	-125.53788440884996
150	1hzh	Ag	111	40.0	-50.0	-167.71096	80.0	85.0	8.5	13.7144718	-167.71095985787963
151	1hzh	Ag	111	50.0	-60.0	-155.77589	175.0	35.0	8.5	18.5710425	-155.77588135169353
152	1hzh	Ag	111	50.0	-20.0	-164.46656	180.0	40.0	8.5	27.030942000000003	-164.46655999001888
153	1hzh	Ag	111	15.0	0.0	-150.3754	175.0	30.0	8.5	17.735946300000002	-150.10175644949226
154	1hzh	Ag	111	20.0	-30.0	-156.64701	120.0	65.0	8.5	21.961077900000003	-156.64685006961258
155	1hzh	Ag	111	35.0	-50.0	-165.13987	80.0	85.0	8.5	15.033773400000001	-165.1398699967815
156	1hzh	Ag	111	20.0	-40.0	-165.02087	120.0	65.0	8.5	20.169323700000003	-165.01709034231007
157	1hzh	Ag	111	30.0	-20.0	-154.01139	180.0	35.0	8.5	16.248445200000003	-154.0111658973805
158	1hzh	Ag	111	15.0	-60.0	-158.70494	180.0	30.0	8.5	26.682217500000004	-158.42240899965577
159	1hzh	Ag	111	10.0	-30.0	-156.62521	15.0	135.0	8.5	10.094061600000002	-156.59256475248085
160	1hzh	Ag	111	10.0	-50.0	-147.50158	120.0	55.0	8.5	15.593874000000001	-147.31361896724016
161	1hzh	Ag	111	4.0	-50.0	-122.19115	175.0	20.0	8.5	7.5371055	-122.04463953814282
162	1hzh	Ag	111	8.0	-10.0	-154.63187	175.0	25.0	8.5	8.375463600000002	-154.6290740670421
163	1hzh	Ag	111	50.0	0.0	-141.48615	175.0	35.0	8.5	10.688300100000001	-140.83296864612024
164	1hzh	Ag	111	35.0	0.0	-172.18099	180.0	35.0	8.5	15.9272103	-172.18098095044408
165	1hzh	Ag	111	50.0	-10.0	-164.66738	185.0	40.0	8.5	7.7481081000000005	-164.66737776045784
166	1hzh	Ag	111	4.0	-40.0	-121.93172	175.0	20.0	8.5	6.377139000000001	-121.9276956895552
167	1hzh	Ag	111	50.0	-30.0	-156.42809	175.0	35.0	8.5	11.9900721	-156.42097030175694
168	1hzh	Ag	111	15.0	-50.0	-157.0429	180.0	30.0	6.8	30.9915111	-157.02923941519873
169	1hzh	Ag	111	2.0	-60.0	-108.92302	355.0	170.0	6.8	9.7970295	-108.8491793707652
170	1hzh	Ag	111	45.0	-60.0	-153.47809	85.0	85.0	6.8	15.706994700000001	-153.42922903937594
171	1hzh	Ag	111	40.0	-40.0	-157.08611	180.0	35.0	6.8	37.884677700000005	-157.0860725066612
172	1hzh	Ag	111	10.0	-40.0	-150.07976	120.0	55.0	6.8	13.530834300000002	-149.7915197522528
173	1hzh	Ag	111	35.0	-60.0	-167.13731	80.0	85.0	6.8	22.8409443	-167.13143913198306
174	1hzh	Ag	111	35.0	-30.0	-157.11937	0.0	130.0	6.8	24.1477212	-157.02724909968381
175	1hzh	Ag	111	15.0	-40.0	-182.3796	180.0	30.0	6.8	8.608851300000001	-182.37947260710894
176	1hzh	Ag	111	8.0	-20.0	-141.68342	85.0	95.0	6.8	18.234245100000003	-141.45154778299386
177	1hzh	Ag	111	25.0	-40.0	-156.4838	5.0	130.0	6.8	16.995868500000004	-156.20473357084748
178	1hzh	Ag	111	20.0	0.0	-168.65046	120.0	65.0	6.8	23.822153700000005	-168.6504599987215
179	1hzh	Ag	111	35.0	-40.0	-155.40705	175.0	35.0	6.8	17.833629000000002	-155.40700886815662
180	1hzh	Ag	111	45.0	-40.0	-149.09029	80.0	85.0	6.8	37.050453000000005	-149.01301524220096
181	1hzh	Ag	111	30.0	-10.0	-173.48574	180.0	35.0	6.8	21.9123735	-173.48184026080668
182	1hzh	Ag	111	40.0	-10.0	-146.80704	80.0	85.0	6.8	44.5994856	-146.52202750495513
183	1hzh	Ag	111	2.0	0.0	-103.83619	350.0	170.0	6.8	8.5449828	-103.25879169436628
184	1hzh	Ag	111	2.0	-40.0	-107.86791	0.0	170.0	6.8	11.1673761	-107.4147568130146
185	1hzh	Ag	111	10.0	-60.0	-151.33329	85.0	95.0	6.8	17.0109579	-151.33204643174003
186	1hzh	Ag	111	20.0	-10.0	-156.42912	180.0	35.0	6.8	30.045535200000003	-156.12168527672503
187	1hzh	Ag	111	40.0	-30.0	-143.34934	120.0	120.0	6.8	5.3640078	-142.77307481458703
188	1hzh	Ag	111	20.0	-50.0	-157.52451	120.0	65.0	6.8	33.3840276	-157.4524287375026
189	1hzh	Ag	111	20.0	-60.0	-159.90639	120.0	65.0	6.8	18.519250500000002	-159.73510913193326
190	1hzh	Ag	111	4.0	-60.0	-127.03545	115.0	40.0	6.8	20.958379800000003	-126.84301335173693
191	1hzh	Ag	111	45.0	0.0	-155.7954	175.0	35.0	6.8	18.460611	-155.79539968949487
192	1hzh	Ag	111	25.0	0.0	-166.63506	180.0	35.0	6.8	20.7141357	-166.6350428148024
193	1hzh	Ag	111	45.0	-50.0	-154.00927	185.0	40.0	6.8	11.798068200000001	-153.76628982480338
194	1hzh	Ag	111	30.0	-30.0	-173.26062	120.0	70.0	6.8	22.471254000000002	-173.26061999999953
195	1hzh	Ag	111	15.0	-10.0	-156.97854	85.0	90.0	6.8	22.876252500000003	-156.80790945181226
196	1hzh	Ag	111	25.0	-30.0	-180.89938	180.0	35.0	6.8	7.7290596	-180.89937961453757
197	1hzh	Ag	111	2.0	-30.0	-113.39263	0.0	170.0	6.8	11.1638901	-113.22449941297417
198	1hzh	Ag	111	50.0	-50.0	-153.54743	175.0	35.0	6.8	20.943439800000004	-153.54210926185672
199	1hzh	Ag	111	8.0	-50.0	-148.01456	175.0	25.0	6.8	11.5350246	-147.64561030499112
200	1hzh	Ag	111	40.0	-20.0	-151.80647	175.0	35.0	6.8	12.825840600000001	-151.80613042873708
201	1hzh	Ag	111	40.0	-60.0	-154.96666	175.0	35.0	6.8	13.254743100000002	-154.96593917150471
202	1hzh	Ag	111	35.0	-10.0	-158.62539	120.0	70.0	6.8	33.984018	-158.5012339474078
203	1hzh	Ag	111	4.0	-10.0	-119.62763	175.0	20.0	6.8	13.5808584	-119.53780366270533
204	1hzh	Ag	111	8.0	-60.0	-162.19938	180.0	25.0	6.8	9.942968400000002	-162.19937831863203
205	1hzh	Ag	111	10.0	-20.0	-140.36032	120.0	55.0	6.8	24.274412400000003	-140.25881422399098
206	1hzh	Ag	111	10.0	-10.0	-148.1218	175.0	25.0	6.8	9.629701500000001	-147.99030708418383
207	1hzh	Ag	111	30.0	-60.0	-150.63574	180.0	35.0	6.8	25.163466900000003	-150.2168010034872
208	1hzh	Ag	111	25.0	-50.0	-169.96158	5.0	130.0	6.8	12.5447196	-169.96138364103547
209	1hzh	Ag	111	2.0	-50.0	-106.97109	355.0	170.0	6.8	11.883798900000002	-106.81494444290287
210	1hzh	Ag	111	35.0	-20.0	-156.03145	85.0	85.0	6.8	27.7911141	-155.87274935058377
211	1hzh	Ag	111	50.0	-40.0	-150.91139	85.0	85.0	6.8	27.626126700000004	-150.8294976781658
212	1hzh	Ag	111	10.0	0.0	-152.21638	260.0	170.0	6.8	55.9876749	-151.89127346478892
213	1hzh	Ag	111	8.0	-40.0	-145.75361	175.0	25.0	6.8	8.5861674	-145.75360360332715
214	1hzh	Ag	111	30.0	-50.0	-166.90457	180.0	35.0	6.8	25.2115239	-166.90453834319848
215	1hzh	Ag	111	15.0	-20.0	-164.84204	120.0	60.0	6.8	10.6097406	-164.81758713687856
216	1hzh	Ag	111	45.0	-30.0	-161.60447	120.0	70.0	6.8	23.9847507	-161.60444519872433
217	1hzh	Ag	111	4.0	-30.0	-126.46759	175.0	20.0	6.8	3.2443704	-126.46704629958906
218	1hzh	Ag	111	45.0	-10.0	-159.52305	180.0	35.0	6.8	13.736607900000001	-159.52280228924747
219	1hzh	Ag	111	25.0	-10.0	-170.88737	5.0	130.0	6.8	13.0777788	-170.88447100440513
220	1hzh	Ag	111	15.0	-30.0	-157.58929	175.0	30.0	6.8	22.783948200000005	-157.38522856960844
221	1hzh	Ag	111	40.0	0.0	-141.43173	85.0	85.0	6.8	32.9440695	-141.05754223556144
222	1hzh	Ag	111	30.0	0.0	-168.14988	80.0	85.0	6.8	27.5041665	-168.11084425547176
223	1hzh	Ag	111	8.0	0.0	-142.8951	175.0	25.0	6.8	9.050004600000001	-142.8932359672624
224	1hzh	Ag	111	8.0	-30.0	-141.64573	120.0	50.0	6.8	9.3569469	-141.58064511150795
225	1hzh	Ag	111	30.0	-40.0	-157.24741	180.0	35.0	6.8	32.6794572	-156.93152498906537
226	1hzh	Ag	111	2.0	-10.0	-108.75531	0.0	170.0	6.8	9.1499532	-108.75315115664347
227	1hzh	Ag	111	25.0	-60.0	-168.31122	5.0	130.0	6.8	12.057327	-168.3112191260721
228	1hzh	Ag	111	2.0	-20.0	-110.41446	355.0	170.0	6.8	9.205679400000001	-110.37733071847872
229	1hzh	Ag	111	20.0	-20.0	-147.8343	85.0	90.0	6.8	25.384354800000004	-147.59346283955128
230	1hzh	Ag	111	25.0	-20.0	-159.79163	120.0	65.0	6.8	39.051616200000005	-159.71011871256565
231	1hzh	Ag	111	4.0	-20.0	-128.46862	175.0	20.0	6.8	6.5928975	-128.46841575381754
232	1hzh	Ag	111	45.0	-20.0	-150.65726	0.0	130.0	6.8	30.303175500000002	-150.64008454033802
233	1hzh	Ag	111	4.0	0.0	-129.27609	175.0	20.0	6.8	5.2222521	-129.27580714677464
234	1hzh	Ag	111	40.0	-50.0	-148.81453	85.0	85.0	6.8	21.085046100000003	-148.77153662285096
235	1hzh	Ag	111	50.0	-60.0	-140.69849	280.0	55.0	6.8	2.7648711	-140.29135665613273
236	1hzh	Ag	111	50.0	-20.0	-149.52377	185.0	40.0	6.8	13.680508200000002	-149.50777546102532
237	1hzh	Ag	111	15.0	0.0	-151.32167	175.0	30.0	6.8	21.793998900000002	-151.20644429004312
238	1hzh	Ag	111	20.0	-30.0	-154.2603	175.0	30.0	6.8	18.548632500000004	-154.25997992279198
239	1hzh	Ag	111	35.0	-50.0	-157.27948	175.0	35.0	6.8	20.139891900000002	-157.18301597185743
240	1hzh	Ag	111	20.0	-40.0	-172.10937	120.0	65.0	6.8	20.8801938	-172.1093698994869
241	1hzh	Ag	111	30.0	-20.0	-163.1083	0.0	130.0	6.8	13.378023	-163.10429600470331
242	1hzh	Ag	111	15.0	-60.0	-182.40528	180.0	30.0	6.8	8.393765100000001	-182.4052799999996
243	1hzh	Ag	111	10.0	-30.0	-156.86653	15.0	135.0	6.8	13.407255600000001	-156.86652863201596
244	1hzh	Ag	111	10.0	-50.0	-154.01638	120.0	55.0	6.8	12.0862608	-153.96245308534483
245	1hzh	Ag	111	4.0	-50.0	-124.23885	175.0	20.0	6.8	10.689993300000001	-124.23401685821473
246	1hzh	Ag	111	8.0	-10.0	-167.45521	180.0	25.0	6.8	8.7679623	-167.45520999989617
247	1hzh	Ag	111	50.0	0.0	-151.32189	175.0	35.0	6.8	15.459737700000002	-151.27132586485988
248	1hzh	Ag	111	35.0	0.0	-154.75647	120.0	70.0	6.8	43.1567298	-154.74766430526907
249	1hzh	Ag	111	50.0	-10.0	-148.80322	175.0	35.0	6.8	16.232285100000002	-148.78077648434152
250	1hzh	Ag	111	4.0	-40.0	-134.38157	175.0	20.0	6.8	5.3509851	-134.38154802693646
251	1hzh	Ag	111	50.0	-30.0	-158.98283	85.0	85.0	6.8	20.8068135	-158.98260088098516
